# Supplementary material for: Comparison of the Effects of Sodium-Glucose Cotransporter 2 Inhibitors on Cardiac Fibroblast Properties
Source: Int J Mol Sci. 2025 Oct 16;26(20):10098. doi: 10.3390/ijms262010098 (PMC12564173; doi:10.3390/ijms262010098)
Supplement: Supplementary file 1 [file ijms-26-10098-s001.zip]

Archive with 1 entries (1 files):
- ijms-3907908-supplementary.pdf
